# Supplementary material for: Visual memory and alcohol use in a middle-aged birth cohort
Source: BMC Public Health. 2024 Mar 13;24:788. doi: 10.1186/s12889-024-18153-1 (PMC10935933; doi:10.1186/s12889-024-18153-1)
Supplement: Supplementary file 2 — Supplementary Material 2. [file 12889_2024_18153_MOESM2_ESM.xlsx]

## Sheet: Background
Table. Background factors, alcohol consumption and visual memory for male and female participants in the cross-sectional, longitudinal 1, and longitudinal 2 datasets.
		31 yr data		46 yr data		Difference 31 46 data
		Male	Female	Male	Female	Male	Female
n		2053	2738	1877	2260	1747	2187
Education	Less	1339 (65.2)	1238 (45.2)	1202 (64.0)	998 (44.2)	1120 (64.1)	978 (44.7)
	Marticulation examination	714 (34.8)	1500 (54.8)	675 (36.0)	1262 (55.8)	627 (35.9)	1209 (55.3)
Marital status	Married/Cohabiting	1481 (72.1)	2160 (78.9)	1530 (81.5)	1764 (78.1)	1268 (72.6)	1710 (78.2)
	Single	572 (27.9)	578 (21.1)	347 (18.5)	496 (21.9)	479 (27.4)	477 (21.8)
Diet	Healthy	1025 (49.9)	1860 (67.9)	1202 (64.0)	1813 (80.2)	899 (51.5)	1498 (68.5)
	Unhealthy	1028 (50.1)	878 (32.1)	675 (36.0)	447 (19.8)	848 (48.5)	689 (31.5)
Exercise	Active	668 (32.5)	595 (21.7)	617 (32.9)	677 (30.0)	575 (32.9)	468 (21.4)
	Inactive	1385 (67.5)	2143 (78.3)	1260 (67.1)	1583 (70.0)	1172 (67.1)	1719 (78.6)
Smoking	No	1578 (76.9)	1982 (72.4)	1299 (69.2)	1638 (72.5)	1334 (76.4)	1570 (71.8)
	Yes	475 (23.1)	756 (27.6)	578 (30.8)	622 (27.5)	413 (23.6)	617 (28.2)
Cardiovascular diseases	No	1754 (85.4)	2291 (83.7)	1389 (74.0)	1775 (78.5)	1494 (85.5)	1824 (83.4)
	Yes	299 (14.6)	447 (16.3)	488 (26.0)	485 (21.5)	253 (14.5)	363 (16.6)
Alcohol consumption (31y/46y/difference)		13.11 (17.77)	5.07 (9.17)	17.96 (24.97)	7.32 (11.75)	3.78 (21.16)	2.15 (11.31)
PAL_TEA..mean..SD..		14.34 (14.29)	11.88 (10.67)	14.17 (14.01)	11.63 (9.97)	14.14 (14.09)	11.75 (10.28)
PAL_FTMS..mean..SD..		19.05 (3.25)	19.53 (3.27)	19.09 (3.25)	19.56 (3.22)	19.10 (3.26)	19.54 (3.23)
Cross-sectional = Alcohol use data at the age of 46 and PAL test data at the age of 46. Longitudinal 1 = Alcohol use data at the age of 31 and PAL test data at the age of 46. Longitudinal 2 = Change in alcohol use data from the age of 31 to 46 and PAL test data at the age of 46. PAL = Paired Association Learning. TEA = Total Error Adjusted. FTMS = First Trial Memory Score. SD = Standard Deviation…

## Sheet: Attrition
Table. Attrition analysis: Alcohol use at the age of 31 and 46 and visual memory at the age of 46.
Participants	Dropout	Study	p
Males	691	2053
Total alcohol g/d (mean SD) at 31 years	17.05 (26.53)	13.11 (17.77)	<0.001
Beer g/d (mean SD) at 31 years	11.08 (17.24)	8.36 (12.85)	<0.001
Wine g/d (mean SD) at 31 years	1.92 (7.84)	1.76 (4.90)	0.539
Light wine g/d (mean SD) at 31 years	0.22 (1.86)	0.10 (0.33)	0.006
Spirit g/d (mean SD) at 31 years	3.83 (9.56)	2.89 (6.62)	0.004
Females	631	2738
Total alcohol g/d (mean SD) at 31 years	5.47 (10.28)	5.07 (9.17)	0.334
Beer g/d (mean SD) at 31 years	3.05 (6.25)	3.01 (6.43)	0.894
Wine g/d (mean SD) at 31 years	1.68 (5.66)	1.38 (3.46)	0.084
Light wine g/d (mean SD) at 31 years	0.11 (0.38)	0.15 (0.66)	0.135
Spirit g/d (mean SD) at 31 years	0.63 (1.72)	0.53 (2.53)	0.340
46y
Males	870	1877
Total alcohol g/d (mean SD) at 46	21.02 (32.97)	17.96 (24.97)	0.007
Beer g/d (mean SD)	13.27 (21.84)	11.31 (18.24)	0.014
Wine g/d (mean SD)	3.00 (9.05)	3.23 (8.08)	0.508
Spirit g/d (mean SD)	4.74 (16.71)	3.41 (9.09)	0.007
Females	761	2260
Total alcohol g/d (mean SD)	7.64 (15.68)	7.32 (11.75)	0.548
Beer g/d (mean SD)	4.01 (9.47)	4.09 (9.28)	0.848
Wine g/d (mean SD)	2.61 (5.53)	2.66 (5.08)	0.803
Spirit g/d (mean SD)	1.02 (6.33)	0.57 (2.18)	0.003
SD = Standard Deviation, g/d= grams per decilitre.

## Sheet: Longitudinal I (gday)
Table. Association of daily total alcohol, beer and other light drinks, wine and spirits use, converted into grams of ethanol with visual memory for male and female participants in the longitudinal 1 dataset.
		MALES				FEMALES
outcome	variable	Beta	95% CI		p	Beta	95% CI (lower - upper)		p
PAL_TEA_Z	Total alcohol	-0.019	-0.063	0.025	0.398	-0.033	-0.088	0.022	0.244
PAL_TEA_Z	Adjusted	-0.033	-0.077	0.011	0.137	-0.018	-0.073	0.037	0.528
PAL_FTMS_Z	Total alcohol	0.003	-0.036	0.041	0.898	0.037	-0.028	0.102	0.26
PAL_FTMS_Z	Adjusted	0.018	-0.021	0.056	0.366	0.024	-0.041	0.089	0.468
PAL_TEA_Z	Beer	-0.023	-0.065	0.02	0.291	-0.005	-0.06	0.05	0.859
PAL_TEA_Z	Beer adjusted	-0.036	-0.078	0.006	0.092	-0.004	-0.059	0.05	0.879
PAL_FTMS_Z	Beer	0.001	-0.036	0.038	0.94	0.007	-0.057	0.072	0.825
PAL_FTMS_Z	Beer adjusted	0.014	-0.023	0.05	0.461	0.012	-0.052	0.076	0.715
PAL_TEA_Z	Wine	-0.049	-0.098	-0.001	0.046	-0.051	-0.095	-0.007	0.025
PAL_TEA_Z	Wine adjusted	-0.035	-0.083	0.013	0.152	-0.019	-0.063	0.025	0.394
PAL_FTMS_Z	Wine	0.064	0.022	0.106	0.003	0.054	0.002	0.106	0.042
PAL_FTMS_Z	Wine adjusted	0.053	0.012	0.095	0.012	0.017	-0.035	0.068	0.532
PAL_TEA_Z	Spirits	0.026	-0.014	0.067	0.205	-0.032	-0.101	0.036	0.354
PAL_TEA_Z	Spirits adjusted	0.008	-0.033	0.048	0.715	-0.034	-0.102	0.033	0.32
PAL_FTMS_Z	Spirits	-0.036	-0.071	0	0.047	0.045	-0.036	0.126	0.274
PAL_FTMS_Z	Spirits adjusted	-0.015	-0.05	0.02	0.389	0.049	-0.031	0.128	0.227
Linear regression analysis. All continuous variables used in these models were normalised using z-scores. Adjusted models included education, marital status, diet, physical activity, smoking and cardiometabolic diseases. Longitudinal 1 = Alcohol use data at the age of 31 and PAL test data at the age of 46. PAL = Paired Association Learning. TEA = Total Error Adjusted. FTMS = First Trial Memory Sc…

## Sheet: Cross-sectional (gday)
Table. Association of daily total alcohol, beer and other light drinks, wine and spirits use, converted into grams of ethanol with visual memory for male and female participants in the cross-sectional dataset.
		MALES				FEMALES
outcome	variable	Beta	95% CI		p	Beta	95% CI (lower - upper)		p
PAL_TEA_Z	Total alcohol	-0.008	-0.052	0.037	0.733	-0.009	-0.07	0.053	0.776
PAL_TEA_Z	Adjusted	-0.016	-0.06	0.028	0.472	-0.006	-0.067	0.055	0.847
PAL_FTMS_Z	Total alcohol	0.009	-0.031	0.048	0.663	0.043	-0.033	0.119	0.27
PAL_FTMS_Z	Adjusted	0.016	-0.023	0.055	0.422	0.042	-0.033	0.117	0.271
PAL_TEA_Z	Beer	-0.011	-0.055	0.032	0.618	0.013	-0.043	0.068	0.655
PAL_TEA_Z	Beer adjusted	-0.024	-0.067	0.019	0.271	-0.001	-0.056	0.055	0.983
PAL_FTMS_Z	Beer	-0.008	-0.047	0.031	0.685	0.015	-0.054	0.083	0.673
PAL_FTMS_Z	Beer adjusted	0.004	-0.035	0.042	0.855	0.036	-0.033	0.104	0.305
PAL_TEA_Z	Wine	-0.011	-0.053	0.031	0.602	-0.042	-0.085	0.002	0.059
PAL_TEA_Z	Wine adjusted	0.008	-0.034	0.049	0.717	-0.02	-0.063	0.023	0.366
PAL_FTMS_Z	Wine	0.043	0.006	0.081	0.023	0.046	-0.008	0.099	0.096
PAL_FTMS_Z	Wine adjusted	0.026	-0.011	0.063	0.174	0.017	-0.036	0.071	0.523
PAL_TEA_Z	Spirits	0.013	-0.036	0.063	0.6	0.065	-0.069	0.199	0.339
PAL_TEA_Z	Spirits adjusted	-0.002	-0.051	0.047	0.929	0.077	-0.055	0.209	0.253
PAL_FTMS_Z	Spirits	0	-0.044	0.044	0.989	0.023	-0.143	0.189	0.784
PAL_FTMS_Z	Spirits adjusted	0.014	-0.03	0.058	0.528	0.009	-0.154	0.172	0.912
Linear regression analysis. All continuous variables used in these models were normalised using z-scores. Adjusted models included education, marital status, diet, physical activity, smoking and cardiometabolic diseases. Cross-sectional = Alcohol use data at the age of 46 and PAL test data at the age of 46. PAL = Paired Association Learning. TEA = Total Error Adjusted. FTMS = First Trial Memory S…

## Sheet: Longitudinal II
Table. Association of alcohol use in grams of alcohol per day with visual memory for male and female participants in the longitudinal 2 dataset.
		MALES				FEMALES
outcome	variable	Beta	95% CI		p	Beta	95% CI (lower - upper)		p
PAL_TEA_Z	Total alcohol Crude	-0.022	-0.072	0.027	0.373	0.036	-0.024	0.096	0.238
PAL_TEA_Z	Adjusted	-0.016	-0.065	0.032	0.51	0.032	-0.027	0.092	0.29
PAL_FTMS_Z	Crude	0.032	-0.011	0.076	0.147	0.001	-0.071	0.073	0.984
PAL_FTMS_Z	Adjusted	0.026	-0.017	0.069	0.238	0.003	-0.068	0.075	0.924
Linear regression analysis. All continuous variables used in these models were normalised using z-scores. Adjusted models included education, marital status, diet, physical activity, smoking and cardiometabolic diseases. Longitudinal 2 = Change in alcohol use data from the age of 31 to 46 and PAL test data at the age of 46. PAL = Paired Association Learning. TEA = Total Error Adjusted. FTMS = Fir…

## Sheet: Reviewer 1
Table. Sensitivity analyses in the cross-sectional dataset among male and female participants who were present at both visits (At the ages of 31 and 46 years).
								MALES				FEMALES
	level	Males	Females	p		outcome	var	Beta	95% CI		p	Beta	95% CI (lower - upper)		p
n		1632	2023			PAL_TEA_Z	Total alcohol	-0.035	-0.085	0.016	0.176	0.007	-0.057	0.072	0.822
Education at the age of 46	Less	1045 (64.0)	897 (44.3)	<0.001		PAL_TEA_Z	Adjusted	-0.041	-0.091	0.009	0.112	0.011	-0.053	0.074	0.743
	Marticulation examination	587 (36.0)	1126 (55.7)			PAL_FTMS_Z	Total alcohol	0.028	-0.016	0.072	0.216	0.01	-0.069	0.089	0.804
Marital status at the age of 46	Married	1342 (82.2)	1582 (78.2)	0.003		PAL_FTMS_Z	Adjusted	0.033	-0.011	0.076	0.143	0.01	-0.068	0.088	0.807
	Single	290 (17.8)	441 (21.8)			PAL_TEA_Z	Beer	-0.025	-0.074	0.024	0.315	0.028	-0.03	0.086	0.351
Diet at the age of 46	Healthy	1063 (65.1)	1624 (80.3)	<0.001		PAL_TEA_Z	Beer adjusted	-0.037	-0.085	0.011	0.134	0.015	-0.043	0.073	0.61
	Unhealthy	569 (34.9)	399 (19.7)			PAL_FTMS_Z	Beer	0.003	-0.039	0.046	0.88	-0.015	-0.086	0.056	0.676
Exercise at the age of 46	Active	541 (33.1)	619 (30.6)	0.107		PAL_FTMS_Z	Beer adjusted	0.014	-0.028	0.056	0.522	0.005	-0.066	0.076	0.889
	Inactive	1091 (66.9)	1404 (69.4)			PAL_TEA_Z	Wine	-0.047	-0.097	0.004	0.069	-0.038	-0.084	0.007	0.101
Smoking at the age of 46	0	1131 (69.3)	1474 (72.9)	0.020		PAL_TEA_Z	Wine adjusted	-0.022	-0.072	0.028	0.388	-0.017	-0.062	0.029	0.471
	1	501 (30.7)	549 (27.1)			PAL_FTMS_Z	Wine	0.067	0.024	0.111	0.003	0.034	-0.021	0.09	0.226
Cardiovascular at the age of 46	0	1215 (74.4)	1590 (78.6)	0.004		PAL_FTMS_Z	Wine adjusted	0.044	0.001	0.088	0.047	0.008	-0.048	0.063	0.79
	1	417 (25.6)	433 (21.4)			PAL_TEA_Z	Spirit	-0.004	-0.059	0.051	0.894	0.072	-0.065	0.209	0.303
Total alcohol use at the age of 46 (mean (SD))		17.35 (23.98)	7.35 (11.94)	<0.001		PAL_TEA_Z	Spirit adjusted	-0.016	-0.071	0.038	0.558	0.086	-0.049	0.221	0.212
PAL_TEA at the age of 46 (mean (SD))		14.17 (14.21)	11.71 (10.05)	<0.001		PAL_FTMS_Z	Spirit	0.013	-0.035	0.061	0.588	0.026	-0.143	0.194	0.765
PAL_FTMS at the age of 46 (mean (SD))		19.09 (3.24)	19.54 (3.22)	<0.001		PAL_FTMS_Z	Spirit adjusted	0.025	-0.022	0.073	0.299	0.009	-0.157	0.174	0.918
Linear regression analysis. All continuous variables used in these models were normalised using z-scores. Adjusted models included education, marital status, diet, physical activity, smoking and cardiometabolic diseases. Cross-sectional = Alcohol use data at the age of 46 and PAL test data at the age of 46. PAL = Paired Association Learning. TEA = Total Error Adjusted. FTMS = First Trial Memory S…

## Sheet: Imputed analysis
	Table. Sensitivity analyses using multiple imputation of drinking based on the drinking information from other visits and other covariates
	Parameters	PAL TEA						PAL FTMS
		Crude		Adjusted			Crude		Adjusted
		Beta (95 % CI)	p	Beta (95 % CI)	p		Beta (95 % CI)	p	Beta (95 % CI)	p
	Males
	Cross-sectional	-0.005 (-0.048, 0.039)	0.837	-0.012 (-0.056, 0.031)	0.557		0.01 (-0.028, 0.048)	0.615	0.015 (-0.022, 0.053)	0.425
	Longitud inal 1	0.00 (-0.041, 0.041)	0.995	-0.015 (-0.056, 0.026)	0.465		-0.012 (-0.047, 0.024)	0.520	0.004 (-0.031, 0.039)	0.829
	Longitud inal 2	-0.006 (-0.055, 0.044)	0.818	0.00 (-0.049, 0.049)	0.997		0.024 (-0.018, 0.065)	0.261	0.019 (-0.022, 0.059)	0.360
	Females
	Cross-sectional	-0.007 (-0.069, 0.056)	0.836	-0.001 (-0.063, 0.06)	0.963		0.053 (-0.018, 0.124)	0.144	0.048 (-0.022, 0.119)	0.181
	Longitud inal 1	-0.036 (-0.091, 0.019)	0.203	-0.023 (-0.078, 0.032)	0.416		0.045 (-0.019, 0.108)	0.166	0.034 (-0.029, 0.098)	0.285
	Longitud inal 2	0.025 (-0.037, 0.088)	0.425	0.021 (-0.04, 0.083)	0.500		0.014 (-0.057, 0.086)	0.692	0.017 (-0.054, 0.088)	0.637
	Linear regression analysis. All continuous variables used in these models were normalised using z-scores. Adjusted models included education, marital status, diet, physical activity, smoking and cardiometabolic diseases. Cross-sectional = Alcohol use data at the age of 46 and PAL test data at the age of 46. Longitudinal 1 = Alcohol use data at the age of 31 and PAL test data at the age of 46. Lon…

## Sheet: Cross-sectional amount
Table. Association of frequency of beer and other light drinks, wine and spirits use with visual memory for male and female participants in the cross-sectional dataset
		Males				Females
outcome	variable	Beta	95% CI		p	Beta	95% CI		p
PAL_TEA_Z	Beer_weekly46	-0.166	-0.268	-0.063	0.002	-0.057	-0.125	0.01	0.095
PAL_TEA_Z	Beer_weekly46 adjusted	-0.13	-0.232	-0.029	0.012	-0.046	-0.113	0.021	0.175
PAL_FTMS_Z	Beer_weekly46	0.101	0.01	0.192	0.03	0.088	0.005	0.172	0.039
PAL_FTMS_Z	Beer_weekly46 adjusted	0.068	-0.022	0.158	0.139	0.075	-0.007	0.157	0.073
PAL_TEA_Z	Beer_amount46	0.099	-0.033	0.23	0.14	0.059	-0.09	0.208	0.439
PAL_TEA_Z	Beer_amount46 adjusted	0.014	-0.118	0.147	0.832	-0.008	-0.157	0.142	0.922
PAL_FTMS_Z	Beer_amount46	-0.057	-0.174	0.06	0.34	-0.041	-0.226	0.143	0.66
PAL_FTMS_Z	Beer_amount46 adjusted	0.022	-0.095	0.14	0.713	0.056	-0.129	0.241	0.553
PAL_TEA_Z	Wine_weekly46	-0.169	-0.295	-0.043	0.009	-0.085	-0.163	-0.007	0.032
PAL_TEA_Z	Wine_weekly46 adjusted	-0.041	-0.171	0.088	0.534	-0.038	-0.116	0.04	0.338
PAL_FTMS_Z	Wine_weekly46	0.261	0.149	0.373	<.001	0.09	-0.006	0.187	0.067
PAL_FTMS_Z	Wine_weekly46 adjusted	0.144	0.03	0.259	0.013	0.028	-0.068	0.125	0.564
PAL_TEA_Z	Wine_amount46	0.139	-0.106	0.384	0.267	-0.074	-0.383	0.236	0.64
PAL_TEA_Z	Wine_amount46 adjusted	0.058	-0.185	0.301	0.64	-0.106	-0.41	0.199	0.497
PAL_FTMS_Z	Wine_amount46	-0.118	-0.333	0.098	0.284	-0.003	-0.39	0.383	0.987
PAL_FTMS_Z	Wine_amount46 adjusted	-0.046	-0.259	0.166	0.671	0.046	-0.334	0.426	0.812
PAL_TEA_Z	Spirits_weekly46	0.268	-0.246	0.783	0.306	0.84	0.145	1.534	0.018
PAL_TEA_Z	Spirits_weekly46 adjusted	0.171	-0.335	0.678	0.508	0.792	0.107	1.477	0.024
PAL_FTMS_Z	Spirits_weekly46	-0.261	-0.71	0.187	0.253	-0.958	-1.818	-0.097	0.029
PAL_FTMS_Z	Spirits_weekly46 adjusted	-0.164	-0.604	0.276	0.464	-0.891	-1.739	-0.044	0.039
PAL_TEA_Z	Spirits_amount46	0.237	-0.008	0.481	0.058	-0.038	-0.626	0.55	0.899
PAL_TEA_Z	Spirits_amount46 adjusted	0.102	-0.144	0.348	0.417	-0.076	-0.656	0.504	0.797
PAL_FTMS_Z	Spirits_amount46	-0.159	-0.383	0.064	0.161	0.177	-0.55	0.904	0.633
PAL_FTMS_Z	Spirits_amount46 adjusted	-0.04	-0.264	0.185	0.73	0.237	-0.479	0.952	0.517
Linear regression analysis. All continuous variables used in these models were normalised using z-scores. Adjusted models included education, marital status, diet, physical activity, smoking and cardiometabolic diseases. Cross-sectional = Alcohol use data at the age of 46 and PAL test data at the age of 46. PAL = Paired Association Learning. TEA = Total Error Adjusted. FTMS = First Trial Memory S…

## Sheet: Longitudinal 1 amount
Table. Association of frequency of beer and other light drinks, wine and spirits use with visual memory for male and female participants in the longitudinal 1 dataset
		Males				Females
outcome	variable	Beta	95% CI		p	Beta	95% CI		p
PAL_TEA_Z	Beer_weekly31	-0.146	-0.244	-0.047	0.004	-0.051	-0.119	0.017	0.142
PAL_TEA_Z	Beer_weekly31 adjusted	-0.115	-0.212	-0.018	0.02	-0.024	-0.091	0.043	0.484
PAL_FTMS_Z	Beer_weekly31	0.12	0.034	0.205	0.006	0.08	0	0.161	0.05
PAL_FTMS_Z	Beer_weekly31 adjusted	0.091	0.006	0.175	0.035	0.048	-0.031	0.127	0.235
PAL_TEA_Z	Beer_amount31	0.076	-0.048	0.201	0.229	0.136	-0.017	0.288	0.081
PAL_TEA_Z	Beer_amount31 adjusted	0.017	-0.108	0.142	0.791	0.093	-0.059	0.245	0.232
PAL_FTMS_Z	Beer_amount31	-0.104	-0.213	0.004	0.059	-0.107	-0.287	0.072	0.241
PAL_FTMS_Z	Beer_amount31 adjusted	-0.045	-0.154	0.064	0.416	-0.035	-0.214	0.144	0.702
PAL_TEA_Z	Wine_weekly31	-0.198	-0.386	-0.011	0.038	-0.075	-0.193	0.043	0.21
PAL_TEA_Z	Wine_weekly31 adjusted	-0.083	-0.27	0.104	0.384	0.014	-0.103	0.131	0.818
PAL_FTMS_Z	Wine_weekly31	0.219	0.056	0.382	0.009	0.087	-0.051	0.226	0.217
PAL_FTMS_Z	Wine_weekly31 adjusted	0.113	-0.049	0.276	0.172	-0.022	-0.159	0.116	0.758
PAL_TEA_Z	Wine_amount31	-0.058	-0.205	0.089	0.44	0.056	-0.099	0.211	0.479
PAL_TEA_Z	Wine_amount31 adjusted	-0.094	-0.239	0.052	0.207	0.042	-0.111	0.195	0.594
PAL_FTMS_Z	Wine_amount31	0.092	-0.036	0.22	0.157	-0.065	-0.248	0.117	0.482
PAL_FTMS_Z	Wine_amount31 adjusted	0.134	0.008	0.261	0.037	-0.044	-0.224	0.136	0.631
PAL_TEA_Z	Spirits_weekly31	-0.01	-0.178	0.157	0.903	-0.039	-0.289	0.211	0.759
PAL_TEA_Z	Spirits_weekly31 adjusted	0.006	-0.159	0.171	0.945	-0.025	-0.271	0.22	0.84
PAL_FTMS_Z	Spirits_weekly31	-0.017	-0.163	0.129	0.82	0.008	-0.286	0.301	0.959
PAL_FTMS_Z	Spirits_weekly31 adjusted	-0.029	-0.172	0.114	0.691	-0.002	-0.29	0.286	0.99
PAL_TEA_Z	Spirits_amount31	0.215	0.052	0.378	0.01	-0.049	-0.54	0.443	0.846
PAL_TEA_Z	Spirits_amount31 adjusted	0.118	-0.047	0.282	0.161	-0.119	-0.604	0.366	0.63
PAL_FTMS_Z	Spirits_amount31	-0.241	-0.379	-0.103	0.001	-0.012	-0.58	0.555	0.966
PAL_FTMS_Z	Spirits_amount31 adjusted	-0.142	-0.281	-0.004	0.044	0.079	-0.479	0.638	0.781
Linear regression analysis. All continuous variables used in these models were normalised using z-scores. Adjusted models included education, marital status, diet, physical activity, smoking and cardiometabolic diseases. Longitudinal 1 = Alcohol use data at the age of 31 and PAL test data at the age of 46. PAL = Paired Association Learning. TEA = Total Error Adjusted. FTMS = First Trial Memory Sc…
